# Supplementary material for: Carbapenem Therapeutic Drug Monitoring in Critically Ill Adult Patients and Clinical Outcomes: A Systematic Review with Meta-Analysis
Source: Antibiotics (Basel). 2021 Feb 10;10(2):177. doi: 10.3390/antibiotics10020177 (PMC7916352; doi:10.3390/antibiotics10020177)
Supplement: Supplementary file 1 [file antibiotics-10-00177-s001.zip]

Archive with 3 entries (2 files):
- Supplementary material_1/
- Supplementary material_1/T1. Supplementary. Search Strategy PROSPERO.pdf
- Supplementary material_1/T2. Supplementary. PROSPERO Protocol.pdf
